# Supplementary material for: Comparative Histopathological and Morphometric Analysis of Lung Tissues in Stillborn Cubs of South China Tiger and Amur Tiger
Source: Biology (Basel). 2025 Jul 8;14(7):833. doi: 10.3390/biology14070833 (PMC12292684; doi:10.3390/biology14070833)
Supplement: Supplementary file 1 [file biology-14-00833-s001.zip]

Archive with 1 entries (1 files):
- biology-3628358-supplementary.pdf
